# Supplementary material for: Immunochemistry-Based Diagnosis of Extrapulmonary Tuberculosis: A Strategy for Large-Scale Production of MPT64-Antibodies for Use in the MPT64 Antigen Detection Test
Source: Antibodies (Basel). 2021 Aug 26;10(3):34. doi: 10.3390/antib10030034 (PMC8406093; doi:10.3390/antib10030034)
Supplement: Supplementary file 1 [file antibodies-10-00034-s001.zip]

Archive with 1 entries (1 files):
- antibodies-1302522-supplementary.pdf
